# Supplementary material for: The histone chaperones Vps75 and Nap1 form ring-like, tetrameric structures in solution
Source: Nucleic Acids Res. 2014 Mar 31;42(9):6038–51. doi: 10.1093/nar/gku232 (PMC4027167; doi:10.1093/nar/gku232)
Supplement: SUPPLEMENTARY DATA [file supp_gku232_nar-02436-m-2013.zip]

Archive with 10 entries (10 files):
- nar-02436-m-2013-File001.doc
- nar-02436-m-2013-File002.eps
- nar-02436-m-2013-File003.eps
- nar-02436-m-2013-File004.eps
- nar-02436-m-2013-File005.eps
- nar-02436-m-2013-File006.eps
- nar-02436-m-2013-File007.eps
- nar-02436-m-2013-File008.eps
- nar-02436-m-2013-File009.eps
- nar-02436-m-2013-File010.pdf
